# Supplementary material for: High BECN1 Expression Negatively Correlates with BCL2 Expression and Predicts Better Prognosis in Diffuse Large B-Cell Lymphoma: Role of Autophagy
Source: Cells. 2023 Jul 25;12(15):1924. doi: 10.3390/cells12151924 (PMC10417641; doi:10.3390/cells12151924)
Supplement: Supplementary file 1 [file cells-12-01924-s001.zip]

Archive with 3 entries (3 files):
- Supplementary Figure S1.tif
- Supplementary Figure S2.tif
- Supplementary Table S1 - Clinical charecteristic of DLBCL Patients.pdf
